# Supplementary material for: Impact of climate on water status, growth, yield, and phenology of coffee (Coffea arabica) plants in the central region of the state of Veracruz, Mexico
Source: PLoS One. 2025 Apr 21;20(4):e0319670. doi: 10.1371/journal.pone.0319670 (PMC12011297; doi:10.1371/journal.pone.0319670)
Supplement: S1 Table — Behavior of maximum temperature and minimum temperature for each phenological phase in coffee plants. (XLSX) [file pone.0319670.s001.xlsx]

## Sheet: Pheno_T
Date_P1	Flower 1	Growth_1	Madura_1	Harvest_1	Date_P2	Flower 2	Growth_2	Madura_2	Harvest_2	Date_P3	Flower 3	Growth_3	Madura_3	Harvest_3	Fecha	Tmax	SD_Tmax	Tmin	SD_Tmin
2017-01-01					2018-02-11	10				2019-02-24	10				2017-01-15
2017-01-08					2018-02-18	10				2019-03-10	10				2017-02-15
2017-01-15					2018-02-25	10				2019-03-16	10				2017-03-15
2017-01-22					2018-03-04	10				2019-03-24	10				2017-04-15
2017-01-29					2018-03-11	10				2019-03-20	10				2017-05-15	29.4143	1.4714	11.3571	0.2
2017-02-05					2018-03-18	10				2019-04-07	10				2017-06-15	30.1	2.1	9.8	0.9
2017-02-12	10				2018-03-25	10				2019-04-14	10				2017-07-15	26.1	2	9.9	0.7
2017-02-19	10				2018-04-01	10				2019-04-21	10				2017-08-15	26.4	1.3	10.9	0.8
2017-02-26	10				2018-04-08	10				2019-04-28	10	10			2017-09-15	25.2	1.7	10.7	1.3
2017-03-05	10				2018-04-15	10	10			2019-05-05		10			2017-10-15	26.8	2.5	7.2	1.4
2017-03-12	10				2018-04-22		10			2019-05-12		10			2017-11-15	24.4	2.2	6.3	1.6
2017-03-19	10				2018-04-29		10			2019-05-19		10			2017-12-15	23.2	3.1	7.8	2.8
2017-03-26	10				2018-05-06		10			2019-05-26		10			2018-01-15	24.2	3.1	6.3	2.4
2017-04-02	10				2018-05-13		10			2019-06-02		10			2018-02-15	27.3	3.4	8.7	1.3
2017-04-09	10				2018-05-20		10			2019-06-09		10			2018-03-15	30.6	4.2	11.1	1.7
2017-04-16	10	10			2018-05-27		10			2019-06-16		10			2018-04-15	30.5	3.5	8.8	2.3
2017-04-23		10			2018-06-03		10			2019-06-23		10			2018-05-15	26.1	2.7	11.8	2.2
2017-04-30		10			2018-06-10		10			2019-06-30		10			2018-06-15	27.9	2	12.1	0.9
2017-05-07		10			2018-06-17		10			2019-07-07		10			2018-07-15	28.1	2.7	10.8	0.3
2017-05-14		10			2018-06-24		10			2019-07-14		10			2018-08-15	26.5	0.9	10.6	0.7
2017-05-21		10			2018-07-01		10			2019-07-21		10			2018-09-15	26.7	1.6	10.8	2.3
2017-05-28		10			2018-07-08		10			2019-07-28		10			2018-10-15	25.5	1.6	11.7	2.3
2017-06-04		10			2018-07-15		10			2019-08-04		10			2018-11-15	26.2	3.9	10.2	1.8
2017-06-11		10			2018-07-22		10			2019-08-11		10			2018-12-15	27.1	4.8	5.2	3
2017-06-18		10			2018-07-29		10			2019-08-18		10			2019-01-15	27.2	2.7	5.6	2.2
2017-06-25		10			2018-08-05		10			2019-08-25		10			2019-02-15	33.6	4.1	7.8	3.5
2017-07-02		10			2018-08-12		10			2019-09-01		10			2019-03-15	29.9	5.9	8.2	1.3
2017-07-09		10			2018-08-19		10			2019-09-08		10			2019-04-15	28.4	1.6	10.7	1.1
2017-07-16		10			2018-08-26		10			2019-09-15		10			2019-05-15	31.2	1.8	10.4	2.2
2017-07-23		10			2018-09-02		10			2019-09-22		10			2019-06-15	30.4575	1.4	10.2325	0.9
2017-07-30		10			2018-09-09		10			2019-09-29		10			2019-07-15	29.4625	1.2	9.5988	0.3
2017-08-06		10			2018-09-16		10			2019-10-06		10			2019-08-15	31.5484	1.1	9.7723	0.7
2017-08-13		10			2018-09-23		10			2019-10-13		10			2019-09-15	29.5064	1.2	10.6936	2.3
2017-08-20		10			2018-09-30		10			2019-10-20		10	10		2019-10-15	29.4061	1.9	9.7939	1.7
2017-08-27		10			2018-10-07		10			2019-10-27			10		2019-11-15	26.7661	2.2	8.6339	2.5
2017-09-03		10			2018-10-14		10	10		2019-11-04			10		2019-12-15	27.189	3.1	8.5302	1.3
2017-09-10		10			2018-10-21			10		2019-11-11			10		2020-01-15	24.6818	3.1	9.2145	1.1
2017-09-17		10			2018-10-28			10		2019-11-18			10		2020-02-15	26.4441	3.4	7.9039	2.2
2017-09-24		10			2018-11-04			10		2019-11-25			10
2017-10-01		10			2018-11-11			10		2019-12-02			10
2017-10-08		10	10		2018-11-18			10		2019-12-09			10
2017-10-15			10		2018-11-25			10		2019-12-16			10	10
2017-10-22			10		2018-12-02			10		2019-12-23				10
2017-10-29			10		2018-12-09			10	10	2019-12-30				10
2017-11-05			10		2018-12-16				10	2020-01-06				10
2017-11-12			10		2018-12-23				10	2020-01-13				10
2017-11-19			10		2018-12-30				10	2020-01-20				10
2017-11-26			10		2019-01-06				10	2020-01-27				10
2017-12-03			10	10	2019-01-13				10	2020-02-03				10
2017-12-10				10	2019-01-20				10	2020-02-10				10
2017-12-17				10	2019-01-27				10	2020-02-17				10
2017-12-24				10	2019-02-03				10	2020-02-24				10
2017-12-31				10	2019-02-10				10
2018-01-07				10	2019-02-17				10
2018-01-14				10	2019-02-24				10
2018-01-21				10	2019-03-03
2018-01-28				10
2018-02-04				10
2018-02-11				10
