# Supplementary material for: Impact of climate on water status, growth, yield, and phenology of coffee (Coffea arabica) plants in the central region of the state of Veracruz, Mexico
Source: PLoS One. 2025 Apr 21;20(4):e0319670. doi: 10.1371/journal.pone.0319670 (PMC12011297; doi:10.1371/journal.pone.0319670)
Supplement: S2 Table — Vegetative development evaluated at 1 and 2 m distance from the shading tree. (XLSX) [file pone.0319670.s002.xlsx]

## Sheet: Pheno_Growth_LEaves
Date_P1	Flower 1	Growth_1	Madura_1	Harvest_1	Date_P2	Flower 2	Growth_2	Madura_2	Harvest_2	Date_P3	Flower 3	Growth_3	Madura_3	Harvest_3	Date	Growth_1m (cm month-1)	Growth_2m (cm month-1)	Leaves_1m	Leaves_2m
2017-01-01					2018-02-11	10				2019-02-24	10				2017-01-05			1059.8	977.5
2017-01-08					2018-02-18	10				2019-03-10	10				2017-01-06	3	2.3	1172	1090.5
2017-01-15					2018-02-25	10				2019-03-16	10				2017-01-07	2.5	1.9	1015	962.3
2017-01-22					2018-03-04	10				2019-03-24	10				2017-01-08	3.5	2.7	1325.3	1224.3
2017-01-29					2018-03-11	10				2019-03-20	10				2017-01-09	3.6	3.5	1259	1299
2017-02-05					2018-03-18	10				2019-04-07	10				2017-01-10	1.9	2.3	818.5	754.8
2017-02-12	10				2018-03-25	10				2019-04-14	10				2017-01-11	0.6	0.5	438.8	395
2017-02-19	10				2018-04-01	10				2019-04-21	10				2017-01-12	0.8	0.7	345	251.5
2017-02-26	10				2018-04-08	10				2019-04-28	10	10			2018-01-01	0.5	0.4	331.8	212.8
2017-03-05	10				2018-04-15	10	10			2019-05-05		10			2018-01-02	0.6	0.1	452	355.5
2017-03-12	10				2018-04-22		10			2019-05-12		10			2018-01-03	1.2	0.9	820.3	747.5
2017-03-19	10				2018-04-29		10			2019-05-19		10			2018-01-04	0.9	0.7	566.3	526.8
2017-03-26	10				2018-05-06		10			2019-05-26		10			2018-01-05	0.6	0.4	673.8	582
2017-04-02	10				2018-05-13		10			2019-06-02		10			2018-01-06	2.7	3.5	1061.3	1030.8
2017-04-09	10				2018-05-20		10			2019-06-09		10			2018-01-07	0.9	1.5	1031.3	869.5
2017-04-16	10	10			2018-05-27		10			2019-06-16		10			2018-01-08	3.3	3.3	1131.5	1007.3
2017-04-23		10			2018-06-03		10			2019-06-23		10			2018-01-09	2.7	2.2	1093.3	840.3
2017-04-30		10			2018-06-10		10			2019-06-30		10			2018-01-10	1.9	2	785	545.8
2017-05-07		10			2018-06-17		10			2019-07-07		10			2018-01-11	1	1.2	349.5	312
2017-05-14		10			2018-06-24		10			2019-07-14		10			2018-01-12	0.8	0.6	382	261.5
2017-05-21		10			2018-07-01		10			2019-07-21		10			2019-01-01	0.5	0.5	435.8	368.3
2017-05-28		10			2018-07-08		10			2019-07-28		10			2019-01-02	0.3	0.4	317	287.3
2017-06-04		10			2018-07-15		10			2019-08-04		10			2019-01-03	1.1	0.8	845.5	790.3
2017-06-11		10			2018-07-22		10			2019-08-11		10			2019-01-04	0.7	0.7	854	796
2017-06-18		10			2018-07-29		10			2019-08-18		10			2019-01-05	0.9	1	946.3	833.8
2017-06-25		10			2018-08-05		10			2019-08-25		10			2019-01-06	2.7	3.2	1169	1003.8
2017-07-02		10			2018-08-12		10			2019-09-01		10			2019-01-07	2.5	2.1	1086.5	978.3
2017-07-09		10			2018-08-19		10			2019-09-08		10			2019-01-08	1.9	2	1120	977.8
2017-07-16		10			2018-08-26		10			2019-09-15		10			2019-01-09	3.7	3.3	1319.8	1279.8
2017-07-23		10			2018-09-02		10			2019-09-22		10			2019-01-10	2	1.9	1146	1119.3
2017-07-30		10			2018-09-09		10			2019-09-29		10			2019-01-11	1.1	1	357.8	337
2017-08-06		10			2018-09-16		10			2019-10-06		10			2019-01-12	0.8	0.4	243.3	246
2017-08-13		10			2018-09-23		10			2019-10-13		10			2020-01-01	0.9	0.6	317.8	214.8
2017-08-20		10			2018-09-30		10			2019-10-20		10	10		2020-01-02	0.6	0.5	310	182.3
2017-08-27		10			2018-10-07		10			2019-10-27			10
2017-09-03		10			2018-10-14		10	10		2019-11-04			10
2017-09-10		10			2018-10-21			10		2019-11-11			10
2017-09-17		10			2018-10-28			10		2019-11-18			10
2017-09-24		10			2018-11-04			10		2019-11-25			10
2017-10-01		10			2018-11-11			10		2019-12-02			10
2017-10-08		10	10		2018-11-18			10		2019-12-09			10
2017-10-15			10		2018-11-25			10		2019-12-16			10	10
2017-10-22			10		2018-12-02			10		2019-12-23				10
2017-10-29			10		2018-12-09			10	10	2019-12-30				10
2017-11-05			10		2018-12-16				10	2020-01-06				10
2017-11-12			10		2018-12-23				10	2020-01-13				10
2017-11-19			10		2018-12-30				10	2020-01-20				10
2017-11-26			10		2019-01-06				10	2020-01-27				10
2017-12-03			10	10	2019-01-13				10	2020-02-03				10
2017-12-10				10	2019-01-20				10	2020-02-10				10
2017-12-17				10	2019-01-27				10	2020-02-17				10
2017-12-24				10	2019-02-03				10	2020-02-24				10
2017-12-31				10	2019-02-10				10
2018-01-07				10	2019-02-17				10
2018-01-14				10	2019-02-24				10
2018-01-21				10	2019-03-03
2018-01-28				10
2018-02-04				10
2018-02-11				10
