# Supplementary material for: Impact of climate on water status, growth, yield, and phenology of coffee (Coffea arabica) plants in the central region of the state of Veracruz, Mexico
Source: PLoS One. 2025 Apr 21;20(4):e0319670. doi: 10.1371/journal.pone.0319670 (PMC12011297; doi:10.1371/journal.pone.0319670)
Supplement: S3 Table — Behavior monthly cumulative precipitation and reference evapotranspiration for each phenoplogical phase in coffee plants. (XLSX) [file pone.0319670.s003.xlsx]

## Sheet: Pheno_P_ETO
Date_P1	Flower 1	Growth_1	Madura_1	Harvest_1	Date_P2	Flower 2	Growth_2	Madura_2	Harvest_2	Date_P3	Flower 3	Growth_3	Madura_3	Harvest_3	Fecha	P (mm)	ET0 (mm)
2017-01-01					2018-02-11	10				2019-02-24	10				2017-01-15
2017-01-08					2018-02-18	10				2019-03-10	10				2017-02-15
2017-01-15					2018-02-25	10				2019-03-16	10				2017-03-15
2017-01-22					2018-03-04	10				2019-03-24	10				2017-04-15
2017-01-29					2018-03-11	10				2019-03-20	10				2017-05-15	158.77	140.109
2017-02-05					2018-03-18	10				2019-04-07	10				2017-06-15	384.07	192.742
2017-02-12	10				2018-03-25	10				2019-04-14	10				2017-07-15	179.47	149.262
2017-02-19	10				2018-04-01	10				2019-04-21	10				2017-08-15	398.27	145.182
2017-02-26	10				2018-04-08	10				2019-04-28	10	10			2017-09-15	480.67	165.416
2017-03-05	10				2018-04-15	10	10			2019-05-05		10			2017-10-15	82.87	76.4548
2017-03-12	10				2018-04-22		10			2019-05-12		10			2017-11-15	28.24	51.0069
2017-03-19	10				2018-04-29		10			2019-05-19		10			2017-12-15	45.14	55.5341
2017-03-26	10				2018-05-06		10			2019-05-26		10			2018-01-15	25.7	61.6929
2017-04-02	10				2018-05-13		10			2019-06-02		10			2018-02-15	23.3	71.5529
2017-04-09	10				2018-05-20		10			2019-06-09		10			2018-03-15	101.9	123.859
2017-04-16	10	10			2018-05-27		10			2019-06-16		10			2018-04-15	63.3	91.5341
2017-04-23		10			2018-06-03		10			2019-06-23		10			2018-05-15	38.2	126.901
2017-04-30		10			2018-06-10		10			2019-06-30		10			2018-06-15	337.4	195.986
2017-05-07		10			2018-06-17		10			2019-07-07		10			2018-07-15	53.5	137.87
2017-05-14		10			2018-06-24		10			2019-07-14		10			2018-08-15	304.1	123.993
2017-05-21		10			2018-07-01		10			2019-07-21		10			2018-09-15	206.8	159.255
2017-05-28		10			2018-07-08		10			2019-07-28		10			2018-10-15	195.5	100.725
2017-06-04		10			2018-07-15		10			2019-08-04		10			2018-11-15	64.1	90.851
2017-06-11		10			2018-07-22		10			2019-08-11		10			2018-12-15	96.2	57.8628
2017-06-18		10			2018-07-29		10			2019-08-18		10			2019-01-15	23.3	65.1282
2017-06-25		10			2018-08-05		10			2019-08-25		10			2019-02-15	12.5	87.2191
2017-07-02		10			2018-08-12		10			2019-09-01		10			2019-03-15	82.2	64.4173
2017-07-09		10			2018-08-19		10			2019-09-08		10			2019-04-15	57.5	72.062
2017-07-16		10			2018-08-26		10			2019-09-15		10			2019-05-15	70.5	71.9669
2017-07-23		10			2018-09-02		10			2019-09-22		10			2019-06-15	242.9	123.674
2017-07-30		10			2018-09-09		10			2019-09-29		10			2019-07-15	187.3	135.252
2017-08-06		10			2018-09-16		10			2019-10-06		10			2019-08-15	186.6	131.881
2017-08-13		10			2018-09-23		10			2019-10-13		10			2019-09-15	341.8	182.367
2017-08-20		10			2018-09-30		10			2019-10-20		10	10		2019-10-15	188.5	138.044
2017-08-27		10			2018-10-07		10			2019-10-27			10		2019-11-15	48.1	88.7195
2017-09-03		10			2018-10-14		10	10		2019-11-04			10		2019-12-15	35.2	85.1294
2017-09-10		10			2018-10-21			10		2019-11-11			10		2020-01-15	102.8	65.4754
2017-09-17		10			2018-10-28			10		2019-11-18			10		2020-02-15	38.5	61.408
2017-09-24		10			2018-11-04			10		2019-11-25			10
2017-10-01		10			2018-11-11			10		2019-12-02			10
2017-10-08		10	10		2018-11-18			10		2019-12-09			10
2017-10-15			10		2018-11-25			10		2019-12-16			10	10
2017-10-22			10		2018-12-02			10		2019-12-23				10
2017-10-29			10		2018-12-09			10	10	2019-12-30				10
2017-11-05			10		2018-12-16				10	2020-01-06				10
2017-11-12			10		2018-12-23				10	2020-01-13				10
2017-11-19			10		2018-12-30				10	2020-01-20				10
2017-11-26			10		2019-01-06				10	2020-01-27				10
2017-12-03			10	10	2019-01-13				10	2020-02-03				10
2017-12-10				10	2019-01-20				10	2020-02-10				10
2017-12-17				10	2019-01-27				10	2020-02-17				10
2017-12-24				10	2019-02-03				10	2020-02-24				10
2017-12-31				10	2019-02-10				10
2018-01-07				10	2019-02-17				10
2018-01-14				10	2019-02-24				10
2018-01-21				10	2019-03-03
2018-01-28				10
2018-02-04				10
2018-02-11				10
